# Supplementary material for: Complicated Relationship between Genetic Mutations and Phenotypic Characteristics in Transient and Permanent Congenital Hypothyroidism: Analysis of Pooled Literature Data
Source: Int J Endocrinol. 2020 May 29;2020:6808517. doi: 10.1155/2020/6808517 (PMC7275948; doi:10.1155/2020/6808517)
Supplement: Supplementary Materials — Supplementary Table 1: clinical data and mutation of included cases. Note: bsTSH: blood-spot TSH at newborn screening; dTSH: TSH at diagnosis; PCH: permanent CH; TCH: transient CH; fsX: frameshift with an early stop codon. Supplementary Table 2: univariate analysis for mutation data associated with the final outcome in patients with DUOX2 mutation. Supplementary Table 3: phenotypic heterogeneity in the patients with the same-site mutation of DUOX2 gene. [file 6808517.f1.zip]

Archive with 2 entries (2 files):
- 6808517.f1/supplement table 1.xlsx
- 6808517.f1/Supplementary Table2&3.docx
