# Supplementary material for: Complicated Relationship between Genetic Mutations and Phenotypic Characteristics in Transient and Permanent Congenital Hypothyroidism: Analysis of Pooled Literature Data
Source: Int J Endocrinol. 2020 May 29;2020:6808517. doi: 10.1155/2020/6808517 (PMC7275948; doi:10.1155/2020/6808517)
Supplement: Supplementary Materials — Supplementary Table 1: clinical data and mutation of included cases. Note: bsTSH: blood-spot TSH at newborn screening; dTSH: TSH at diagnosis; PCH: permanent CH; TCH: transient CH; fsX: frameshift with an early stop codon. Supplementary Table 2: univariate analysis for mutation data associated with the final outcome in patients with DUOX2 mutation. Supplementary Table 3: phenotypic heterogeneity in the patients with the same-site mutation of DUOX2 gene. [file 6808517.f1.zip › 6808517.f1/supplement table 1.xlsx]

## Sheet: Supplement Table 1
Supplement Table 1. clinic data and mutation of included cases. Note: bsTSH: Blood-spot TSH at newborn screening. dTSH: TSH at diagnosis. PCH: permant CH. TCH: transient CH. fsX: frameshift with an early stop codon. N/A: not available.
Study	Test method of mutations	Report form	Kinship	Case ID	Regions	Sex	Blood-spot TSH at NS	dTSH	Thyroid morphology	Mutant gene	Nucleotideposition	Aminoacidposition	Types of point mutation	Mutation state	Mutation location	Clinical phenotype
Biebermann et al., 1997	Sanger sequencing	family	proband	1	N/A	female	89	82	small volume	TSHR	c.1170T>G+c.1217-1234del18bp/insGCAC	fsX+p.C390W	missense/frameshift	compound heterozygous	biallelic	PCH
Macchia et al., 1998	Sanger sequencing	case		2	Italy	female	N/A	44.9	small volume/hypoplasia/ectopy	PAX8	c.C→T	p.R→X	nonsense	heterozygous	monoallelic	PCH
		case		3	Italy	female	N/A	>200	hypoplasia	PAX8	c.G→A	p.R31H	missense	heterozygous	monoallelic	PCH
		family	proband	4	Germany	male	N/A	167	hypoplasia	PAX8	c.T→G	p.L62R	missense	heterozygous	monoallelic	PCH
			sister	5	Germany	female	N/A	176	hypoplasia	PAX8	c.T→G	p.L62R	missense	heterozygous	monoallelic	PCH
			mother	6	Germany	female	N/A	N/A	hypoplasia	PAX8	c.T→G	p.L62R	missense	heterozygous	monoallelic	PCH
Ambrugger et al., 2001	Sanger sequencing	family	proband	7	Europe	female	N/A	>80	goiter	TPO	c.1463T>C	p.458LEU>PRO	bi-missense	homozygous	biallelic	PCH
		family	proband	8	Europe	female	N/A	160	normal	TPO	c.1562G>A+c.141dup20bp	p.Arg491His+fsX	missense/frameshift	compound heterozygous	biallelic	PCH
		family	proband	9	Europe	male	N/A	345	goiter	TPO	c.2512delT	fsX	bi-frameshift	homozygous	biallelic	PCH
			brother	10	Europe	male	N/A	482	normal	TPO	c.2512delT	fsX	bi-frameshift	homozygous	biallelic	PCH
Alberti et al., 2002, Weber et al., 2005	Sanger sequencing	family	proband	11	Europe	male	N/A	40.6	small volume/Hypoplasia	TSHR	c.T→G+c.T→C	p.P162A+p.C600R	bi-missense	compound heterozygous	biallelic	PCH
		family	proband	12	Europe	female	N/A	9.6	normal	TSHR	c.T→C	p.L467P	missense	heterozygous	monoallelic	PCH
		case		13	Italy	male	N/A	12.8	normal	TSHR	N/A	p.C41S	missense	heterozygous	monoallelic	PCH
J. C. Moreno et al., 2002, J. C. Moreno, 2003	Sanger sequencing	family	proband	14	Turkey	female	>50	1400	normal	DUOX2	c.1300C>T	p.R434X	bi-nonsense	homozygous	biallelic	PCH
		family	proband	15	Turkey	female	146	98	normal	DUOX2	c.2056C>T	p.Q686X	nonsense	heterozygous	monoallelic	TCH
		family	proband	16	Surinam	female	53	26	normal	DUOX2	c.2101C>T	p.R701X	nonsense	heterozygous	monoallelic	TCH
			brother	17	Surinam	male	normal	normal	N/A	DUOX2	c.2101C>T	p.R701X	nonsense	heterozygous	monoallelic	TCH
		family	proband	18	Dutch	female	63	42	normal	DUOX2	c.2895–2898del	p.S965fsX994	frameshift	heterozygous	monoallelic	TCH
Vigone et al., 2005	Sanger sequencing	family	proband	19	Italy	male	35	173	goiter	DUOX2	c.1126C>+c.2524C>T	p.R376W+p.R842X	missense/nonsense	compound heterozygous	biallelic	PCH
			brother	20	N/A	male	2.9	9.6	normal	DUOX2	c.1126C>+c.2524C>T	p.R376W+p.R842X	missense/nonsense	compound heterozygous	biallelic	PCH
Varela et al., 2006	Sanger sequencing	family	proband	21	Argentina	male	N/A	156	goiter	DUOX2	c.108G>C+c.2895_2898del	p.Q36H+p.S965fsX994	missense/frameshift	compound heterozygous	biallelic	PCH
Avbelj et al., 2007	Sanger sequencing	case		22	Bosnia	N/A	N/A	>80	goiter	TPO	c.613C>T+c.1273_1276dupGGCC	p.R175X+p.A397PfsX76	nonsense/frameshift	compound heterozygous	biallelic	PCH
		case		23	Slovenia	N/A	N/A	186	goiter	TPO	c.1273_1276dupGGCC	p.A397PfsX76	frameshift	heterozygous	monoallelic	PCH
		case	siblings	24	Slovenia	N/A	N/A	>80	goiter	TPO	c.1273_1276dupGGCC	p.A397PfsX76	frameshift	heterozygous	monoallelic	PCH
		case		25	Slovenia	N/A	N/A	>120	goiter	TPO	c.1273_1276dupGGCC	p.A397PfsX76	frameshift	heterozygous	monoallelic	PCH
		case		26	Slovenia	N/A	N/A	361	goiter	TPO	c.1273_1276dupGGCC	p.A397PfsX76	frameshift	heterozygous	monoallelic	PCH
		case		27	Slovenia	N/A	N/A	255.5	normal	TPO	c.1273_1276dupGGCC	p.A397PfsX76	frameshift	heterozygous	monoallelic	PCH
		case		28	Slovenia	N/A	N/A	13.1	normal	TPO	c.1273_1276dupGGCC	p.A397PfsX76	frameshift	heterozygous	monoallelic	PCH
		case		29	Slovakia	N/A	N/A	64.4	goiter/follicular adenoma	TPO	c.1273_1276dupGGCC	p.A397PfsX76	frameshift	heterozygous	monoallelic	PCH
		case		30	Bosnia	N/A	N/A	35.3	goiter	TPO	c.1273_1276dupGGCC	p.A397PfsX76	frameshift	heterozygous	monoallelic	PCH
		case		31	Slovenia	N/A	N/A	400	goiter	TPO	c.1273_1276dupGGCC	p.A397PfsX76	bi-frameshift	homozygous	biallelic	PCH
		case		32	Slovenia	N/A	N/A	422	goiter	TPO	c.1273_1276dupGGCC	p.A397PfsX76	bi-frameshift	homozygous	biallelic	PCH
		case		33	Slovenia	N/A	N/A	603	goiter	TPO	c.1273_1276dupGGCC	p.A397PfsX76	bi-frameshift	homozygous	biallelic	PCH
		case	siblings	34	Bosnia	N/A	N/A	>60	goiter	TPO	c.1273_1276dupGGCC+c.2512delT	p.A397PfsX76+p.C808AfsX24	bi-frameshift	compound heterozygous	biallelic	PCH
		case		35	Bosnia	N/A	N/A	>60	goiter	TPO	c.1273_1276dupGGCC+c.2512delT	p.A397PfsX76+p.C808AfsX24	bi-frameshift	compound heterozygous	biallelic	PCH
		case		36	Slovenia	N/A	N/A	>500	goiter	TPO	c.1519_1539del	p.A477_N483del	in-frame	heterozygous	monoallelic	PCH
		case		37	Slovenia	N/A	N/A	481	goiter	TPO	c.1519_1539del	p.A477_N483del	in-frame	heterozygous	monoallelic	PCH
		case		38	Bosnia	N/A	N/A	306	goiter	TPO	c.1519_1539del	p.A477_N483del	in-frame	heterozygous	monoallelic	PCH
		case		39	Bosnia	N/A	N/A	99	goiter	TPO	c.1519_1539del	p.A477_N483del	in-frame	heterozygous	monoallelic	PCH
		case		40	Slovenia	N/A	N/A	14.2	goiter	TPO	c.2089G>A	p.G667S	missense	heterozygous	monoallelic	PCH
		case		41	Slovenia	N/A	N/A	433.1	goiter	TPO	c.2485G>A+c.2669G>A	p.E799K+c.G860R	bi-missense	compound heterozygous	biallelic	PCH
Zamproni et al., 2008	Sanger sequencing	family	proband	42	China	female	48	102	goiter	DUOXA2	c.C738G	p.Y246X	bi-nonsense	homozygous	biallelic	PCH
Y. Maruo et al., 2008	Sanger sequencing	family	proband	43	Japan	female	36.9	95.4	goiter	DUOX2	c.1435-1440delCTATCCinsAG+ c.1883delA	p.L479SfsX2+ p.K628RfsX10	bi-frameshift	compound heterozygous	biallelic	TCH
			sister 1	44	Japan	female	21.4	233	goiter	DUOX2	c.1435-1440delCTATCCinsAG+ c.1883delA	p.L479SfsX2+ p.K628RfsX10	bi-frameshift	compound heterozygous	biallelic	TCH
			sister 2	45	Japan	female	18.5	150	goiter	DUOX2	c.1435-1440delCTATCCinsAG+ c.1883delA	p.L479SfsX2+ p.K628RfsX10	bi-frameshift	compound heterozygous	biallelic	TCH
			brother 1	46	Japan	male	10	25.7	N/A	DUOX2	c.1435-1440delCTATCCinsAG+ c.1883delA	p.L479SfsX2+ p.K628RfsX10	bi-frameshift	compound heterozygous	biallelic	TCH
		family	proband	47	Japan	female	23.7	41.6	normal	DUOX2	c.[1588A>T+3200C>T]+c.[2635G>A+3200C>T]	p.[K530X+L1067S]+p.[K530X+L1067S]	mulit-missense/nonsense	compound homozygous/heterozygous	biallelic	TCH
			sister	48	Japan	female	18.9	18.9	normal	DUOX2	c.[1588A>T+3200C>T]+c.[2635G>A+3200C>T]	p.[K530X+L1067S]+p.[K530X+L1067S]	mulit-missense/nonsense	compound heterozygous	biallelic	TCH
		family	proband	49	Japan	female	24.4	98.5	normal	DUOX2	c.2033A>G+ c.3200T>C	p.H678R+ p.L1067S	bi-missense	compound heterozygous	biallelic	TCH
		family	proband	50	Japan	female	29.4	24.8	goiter	DUOX2	c.1946C>A+c.2654G>A	p.A649E+p.R885Q	bi-missense	compound heterozygous	biallelic	TCH
Narumi et al., 2009	Sanger sequencing	case		51	Japan	male	22.9	21.2	normal	TSHR	c.1349G>A	p.R450H	bi-missense	homozygous	biallelic	PCH
		family	proband	52	Japan	female	44.3	18	mild hypoplasia	TSHR	c.394G>C+c.1349G>A	p.G132R+p.R450H	bi-missense	compound heterozygous	biallelic	PCH
		case		53	Japan	male	19.8	55	N/A	TSHR	c.1207G>A+c.1349G>A	p.D403N+p.R450H	bi-missense	compound heterozygous	biallelic	PCH
		case		54	Japan	male	39.6	6	N/A	TSHR	c.1349G>A	p.R450H	missense	heterozygous	monoallelic	PCH
		case		55	Japan	female	36.5	3.7	normal	TSHR	c.611C>T	p.A204V	missense	heterozygous	monoallelic	PCH
Ramos et al., 2009	Sanger sequencing	case		56	Southern Brazil	female	81	339	hypoplasia	PAX8	c.155G>C	p.R52P	missense	heterozygous	monoallelic	PCH
		case		57	Southern Brazil	female	448	N/A	hypoplasia	TSHR	c.234C>A	p.P52T	missense	heterozygous	monoallelic	PCH
		case		58	Southern Brazil	female	234	758	hypoplasia	TSHR	c.2181C>G	p.D727E	missense	heterozygous	monoallelic	PCH
		case		59	Southern Brazil	female	N/A	38	hypoplasia	NKX2-5	c.293G>A	p.S98N	missense	heterozygous	monoallelic	PCH
Satoh, Aso, Ogikubo, Ogasawara, & Saji, 2009	Sanger sequencing	case		60	Japan	female	42	17.9	N/A	TSHR	c.1349G>A	p.R450H	missense	heterozygous	monoallelic	PCH
		case		61	Japan	female	N/A	4.19	N/A	TPO	c.2499C>T	p.P883S	missense	heterozygous	monoallelic	PCH
Tonacchera et al., 2009	Sanger sequencing	family	proband	62	Italy	female	21	32	normal	DUOX2	c.3155G>A+c.2732C>T	p.C1052Y+p.S911L	bi-missense	compound heterozygous	biallelic	PCH
Hoste, Rigutto, Van Vliet, Miot, & De Deken, 2010	Sanger sequencing	family	proband	63	French-Canada	male	46	46	goiter	DUOX2	c.4552G>A+c.3436del	p.G1518S+del	missense/frameshift	compound heterozygous	biallelic	TCH
Narumi, Muroya, Asakura, Adachi, & Hasegawa, 2010	Sanger sequencing	case	siblings	64	Japan	female	N/A	340	hypoplasia	PAX8	c.238_252dup	p.K80_A84dup	in-frame	heterozygous	monoallelic	PCH
		case		65	Japan	male	N/A	343	hypoplasia	PAX8	c.238_252dup	p.K80_A84dup	in-frame	heterozygous	monoallelic	PCH
Neves et al., 2010	Sanger sequencing	case		66	Brazil	male	35.9	N/A	goiter	TPO	c.1186_1187insGGCC	p.Ala396fsX472	frameshift	heterozygous	monoallelic	PCH
Hulur et al., 2011	Sanger sequencing+ CGH	family	proband	67	Germany	male	58	115	goiter	DUOX/DUOXA system	43-kbdeletion+c.T565C	p.C189R		compound heterozygous	biallelic	TCH
Narumi, Muroya, Asakura, Aachi, & Hasegawa, 2011	Sanger sequencing	case		68	Japan	female	71.2	273	goiter	DUOX2	c.3329G>A+c.3478_3480del	p.R1110Q+p.L1160del	missense/frameshift	compound heterozygous	biallelic	PCH
		case		69	Japan	female	55	146	goiter	DUOX2	c.1462G>A+c.2377_2378DUP	p.G488R+p.S794TfsX10	missense/frameshift	compound heterozygous	biallelic	PCH
		case		70	Japan	male	95.1	170	normal	DUOX2	c.1871del+c.2654G→T(splicesite)	p.G624AfsX15	frameshift/splice site	compound heterozygous	biallelic	PCH
		case		71	Japan	female	>200	538	goiter	DUOX2	c.[1462G>A+ 3329G>A]	p.[G488R+R1110Q]		compound heterozygous	monoallelic	PCH
		case		72	Japan	male	34.9	38.5	goiter	DUOX2	c.2033A>G+c.2146del	p.H678R+p.L716WfsX34	missense/frameshift	compound heterozygous	biallelic	PCH
		case		73	Japan	male	75.4	103	normal	DUOX2	c.2033A>G	p.H678R	bi-missense	homozygous	biallelic	PCH
		case		74	Japan	male	33.3	66.1	normal	DUOX2 + TSHR	DUOX2:c.2033A>G(homozygous);TSHR:c.1349G>A	DUOX2:p.H678R;TSHR:p.R450H	bi-missense	combination heterozygous mutations	biallelic	PCH
		case		75	Japan	female	35.4	18.6	normal	DUOX2	c.[2033A>G+3329G>A]	p.[H678R+I1080T]	missense	compound heterozygous	monoallelic	PCH
		case	siblings	76	Japan	female	73.8	74.8	goiter	TG	c.[2115dup+3790T>C]	p.[V706CfsX2+C1264R]	missense/frameshift	compound heterozygous	monoallelic	PCH
		case		77	Japan	male	199	525	goiter	TG	c.[2115dup+3790T>C]	p.[V706CfsX2+C1264R]	missense/frameshift	compound heterozygous	monoallelic	PCH
		case	siblings	78	Japan	male	>100	708	N/A	TG	c.[3780delG+c.6563–2A→G(splicesite)]	p.P1261HfsX2	splice site/frameshift	compound heterozygous	monoallelic	PCH
		case		79	Japan	female	>200	472	goiter	TG	c.[3780delG+c.6563–2A→G(splicesite)]	p.P1261HfsX2	splice site/frameshift	compound heterozygous	monoallelic	PCH
		case		80	Japan	female	>200	366	goiter	TG	c.[2485C>T+c.4529G→T(splicesite)]	p.Q829X	splice site/nonsense	compound heterozygous	monoallelic	PCH
		case		81	Japan	male	>200	1740	goiter	TPO	c.1022G>A+c.2578G>A	p.R341Q+p.G860R	bi-missense	compound heterozygous	biallelic	PCH
		case		82	Japan	female	223	1132	goiter	TPO	c.1618C>T+c.2421dup	p.R540X+p.C808LfsX25	nonsense/frameshift	compound heterozygous	biallelic	PCH
Narumi, Nagasaki, et al., 2011	Sanger sequencing	family	proband	83	Japan	female	12.1	53.8	normal	TSHR	c.434C>T+c.1349G>A	p.T145I+p.R449H	bi-missense	compound heterozygous	biallelic	PCH
		family	proband	84	Japan	female	18.1	178	normal	TSHR	c.1981dupA+c.1349G>A	p.I661NfsX10+p.R450H	missense/frameshift	compound heterozygous	biallelic	PCH
Carvalho et al., 2013	Sanger sequencing	family	proband	85	Europe	male	N/A	N/A	hypoplasia/ renal malformation	PAX8	c.74C>G	p.P25R	missense	heterozygous	monoallelic	PCH
			daughter	86	Europe	female	184	198	hypoplasia	PAX8	c.74C>G	p.P25R	missense	heterozygous	monoallelic	PCH
			son 1	87	Europe	male	N/A	>150	hypoplasia/ renal malformation	PAX8	c.74C>G	p.P25R	missense	heterozygous	monoallelic	PCH
			son 2	88	Europe	male	N/A	>150	hypoplasia/ renal malformation	PAX8	c.74C>G	p.P25R	missense	heterozygous	monoallelic	PCH
			granddaughter of son 1	89	Europe	female	60	85	hypoplasia/ renal malformation	PAX8	c.74C>G	p.P25R	missense	heterozygous	monoallelic	PCH
			granddaughter of son 2	90	Europe	female	137	187	hypoplasia/ renal malformation	PAX8	c.74C>G	p.P25R	missense	heterozygous	monoallelic	PCH
Kasahara et al., 2013	Sanger sequencing	family	proband	91	Japan	female	normal	492	normal	DUOX2	c.[978G>T+979G>T]+c.2033A>G	p.E327X+p.H678R	missense/nonsense	compound heterozygous	biallelic	TCH
Bas et al., 2014	Sanger sequencing	case		92	Turkey	male	N/A	>100	goiter	TPO	c.955G>A	p.G319R	bi-missense	homozygous	biallelic	PCH
		case		93	Turkey	male	N/A	N/A	normal	TPO	c.955G>A	p.G319R	bi-missense	homozygous	biallelic	PCH
Carre et al., 2014	Sanger sequencing	family	proband	94	Egypt	male	N/A	>100	athyreosis	FOXE1	c.217C>A	p.R73S	bi-missense	homozygous	biallelic	PCH
(Jin et al., 2014)		case		95	Korea	male	12.8	75.9	normal	DUOX2	N/A	p.E879K+p.H678R	missense	compound heterozygous	biallelic	TCH
		case		96	Korea	male	22.1	23.2	normal	DUOX2	N/A	p.R885Q	missense	heterozygous	monoallelic	TCH
		family	proband	97	Korea	male	N/A	>200.0	N/A	DUOX2	N/A	p.G488R	bi-missense	homozygous	biallelic	TCH
			sister	98	Korea	female	9.4	77	normal	DUOX2	N/A	p.G488R	bi-missense	homozygous	biallelic	TCH
		case		99	Korea	male	19.1	56.4	normal	DUOX2	N/A	p.H678R	missense	heterozygous	monoallelic	TCH
		case		100	Korea	male	82.9	63	goiter	DUOX2	N/A	p.N43Y+p.H678R	missense	compound heterozygous	biallelic	PCH
		case		101	Korea	male	21.5	37	N/A	DUOX2	N/A	p.A72S	missense	heterozygous	monoallelic	PCH
		case		102	Korea	male	N/A	>200.0	N/A	DUOX2	N/A	p.R885Q	missense	heterozygous	monoallelic	PCH
		case		103	Korea	male	N/A	91.2	normal	DUOX2 + TSHR	N/A	DUOX2:p.H678R；TSHR:p.G132R	missense	combination heterozygous mutations	monoallelic	PCH
		case		104	Korea	male	N/A	13.6	normal	TSHR	N/A	p.G132R	missense	heterozygous	monoallelic	PCH
		case		105	Korea	male	30	13.3	N/A	TSHR	N/A	p.R450H	missense	heterozygous	monoallelic	PCH
		case		106	Korea	male	N/A	N/A	goiter	DUOX2	N/A	p.P96L	missense	heterozygous	monoallelic	PCH
		case		107	Korea	male	49.3	76.8	goiter	DUOX2	c.693_709del17	p.Q202RfsX93	frameshift	heterozygous	monoallelic	PCH
		case		108	Korea	male	25.1	83.3	N/A	DUOX2	N/A	p.R885Q+p.H678R	missense	compound heterozygous	biallelic	PCH
		case		109	Korea	female	41	35	normal	DUOX2 + TSHR	N/A	DUOX2:p.A1123T;TSHR:p.R450H	missense	combination heterozygous mutations	monoallelic	PCH
		family	proband	110	Korea	male	12.1	26.9	normal	DUOX2	N/A	p.[G206V+E879K]+p.H678R	mulit-missense	compound heterozygous	biallelic	PCH
			sister	111	Korea	female	44.7	76.8	goiter	DUOX2	N/A	p.[G206V+E879K]+p.H678R	mulit-missense	compound heterozygous	biallelic	TCH
		case		112	Korea	male	N/A	>200.0	goiter	DUOX2	c.693_709del17	p.R1110Q+p.Q202RfsX93	missense/frameshift	compound heterozygous	biallelic	PCH
		case		113	Korea	male	40.8	76.8	goiter	DUOX2	N/A	p.R1334W	missense	heterozygous	monoallelic	PCH
		case		114	Korea	male	44.9	23.8	N/A	DUOX2	N/A	p.H678R	bi-missense	homozygous	biallelic	PCH
		case		115	Korea	male	30.1	153	N/A	DUOX2	N/A	p.H678R	bi-missense	homozygous	biallelic	PCH
		case		116	Korea	male	18.5	24.3	N/A	DUOX2	N/A	p.H678R	missense	heterozygous	monoallelic	PCH
		case		117	Korea	male	N/A	200	normal	TSHR	N/A	p.G132R	bi-missense	homozygous	biallelic	PCH
Muzza et al., 2014	Sanger sequencing	case		118	Italy	N/A	3.5	N/A	goiter	DUOX2	N/A	p.M866R+p.E1546G	bi-missense	compound heterozygous	biallelic	PCH
		case	siblings	119	Italy	N/A	18	N/A	N/A	DUOX2	N/A	p.Q202Tfs99+p.T522Pfs64	bi-frameshift	compound heterozygous	biallelic	PCH
		case		120	Italy	N/A	21	N/A	N/A	DUOX2	N/A	p.Q202Tfs99+p.T522Pfs64	bi-frameshift	compound heterozygous	biallelic	PCH
		case		121	Pakistani	N/A	45	N/A	N/A	DUOX2	N/A	p.Q570L	bi-missense	homozygous	biallelic	PCH
		case	siblings	122	Italy	N/A	4.5	N/A	goiter	DUOX2	N/A	p.P966Sfs29+p.C1052Y	missense/frameshift	compound heterozygous	biallelic	TCH
		case		123	Italy	N/A	3.1	N/A	normal	DUOX2	N/A	p.P966Sfs29+p.C1053Y	missense/frameshift	compound heterozygous	biallelic	TCH
		case		124	Italy	N/A	12	N/A	normal	DUOX2	N/A	p.P966Sfs29	frameshift	heterozygous	monoallelic	PCH
		case		125	Italy	N/A	8.9	N/A	goiter	DUOX2	N/A	p.P966Sfs29+p.P303R	missense/frameshift	compound heterozygous	biallelic	PCH
		case		126	Italy	N/A	8.8	N/A	goiter	DUOX2	N/A	p.P966Sfs29	frameshift	heterozygous	monoallelic	PCH
		case		127	Italy	N/A	6.3	N/A	goiter	DUOX2	N/A	c.2335-1G>C	splice site	heterozygous	monoallelic	PCH
		case		128	Italy	N/A	6	N/A	goiter	DUOX2	N/A	p.P341S+p.[P138L+L171P]	mulit-missense	compound heterozygous	biallelic	PCH
Wang et al., 2014	Sanger sequencing	case		129	China	male	67	>100	goiter	DUOX2	N/A	p.W734X+p.A1131S	missense/nonsense	compound heterozygous	biallelic	PCH
		case		130	China	female	46	119·11	goiter	DUOX2	N/A	p.R701X+p.W1181G	missense/nonsense	compound heterozygous	biallelic	TCH
		case		131	China	female	132	82·59	goiter	DUOX2	N/A	p.S660L	missense	heterozygous	monoallelic	PCH
		case		132	China	female	182	>100	goiter	DUOX2	c.3616G>A	p.A1206T	missense	heterozygous	monoallelic	PCH
		case		133	China	female	192	>100	goiter	DUOX2	c.3616G>A	p.A1206T	missense	heterozygous	monoallelic	TCH
Chunyun Fu et al., 2015	capture panel-based NGS	case		134	China	male	N/A	45.2	normal	PAX8	c.1090C>T	p.R364X	nonsense	heterozygous	monoallelic	PCH
		case		135	China	male	N/A	>100	small volume	PAX8	c.68G>T	p.G23V	missense	heterozygous	monoallelic	PCH
		case		136	China	male	N/A	97.1	athyreosis	PAX8	c.92G>A	p.R31H	missense	heterozygous	monoallelic	PCH
		case		137	China	female	N/A	>100	small volume	PAX8	c.92G>A	p.R31H	missense	heterozygous	monoallelic	PCH
		case		138	China	female	N/A	96.5	small volume	PAX8	c.92G>A	p.R31H	missense	heterozygous	monoallelic	PCH
		case		139	China	female	N/A	>100	goiter	PAX8	c.92G>A	p.R31H	missense	heterozygous	monoallelic	PCH
		case		140	China	female	N/A	69.6	normal	PAX8	c.92G>A	p.R31H	missense	heterozygous	monoallelic	PCH
		case		141	China	female	N/A	61.7	small volume	PAX8	c.658C>T	p.R220X	nonsense	heterozygous	monoallelic	TCH
		case		142	China	female	N/A	>100	normal	PAX8	c.91C>T	p.R31C	missense	heterozygous	monoallelic	PCH
C. Fu et al., 2015	Sanger sequencing	family	proband	143	China	Male	N/A	40.64	normal	DUOX2	N/A	p.R683L+p.K530X	missense/nonsense	compound heterozygous	biallelic	TCH
		family	proband	144	China	Female	N/A	>100	normal	DUOX2	N/A	p.L1114SfsX56 +p.K530X	nonsense/frameshift	compound heterozygous	biallelic	TCH
		family	proband	145	China	Male	N/A	>100	normal	DUOX2	N/A	p.R1110Q	missense	heterozygous	monoallelic	TCH
		family	proband	146	China	Female	N/A	>100	goiter	DUOX2	N/A	p.K530X	nonsense	heterozygous	monoallelic	TCH
		family	proband	147	China	Male	N/A	>100	goiter	DUOX2	N/A	p.K530X	nonsense	heterozygous	monoallelic	TCH
		family	proband	148	China	Female	N/A	47.99	normal	DUOX2	N/A	p.K530X	nonsense	heterozygous	monoallelic	TCH
		family	proband	149	China	Female	N/A	>100	normal	DUOX2	N/A	p.E879K	missense	heterozygous	monoallelic	TCH
		family	proband	150	China	Male	N/A	>100	goiter	DUOX2	N/A	P.R1334W	missense	heterozygous	monoallelic	TCH
		family	proband	151	China	Female	N/A	89.14	normal	DUOX2	N/A	p.R842X+p.E879K	missense/nonsense	compound heterozygous	biallelic	TCH
		family	proband	152	China	Female	N/A	>100	small volume	DUOX2	N/A	p.[L1114SfsX56 +K530X]+p.W301C	frameshift/nonsense/missense	compound heterozygous	biallelic	PCH
		family	proband	153	China	Male	N/A	63.9	normal	DUOX2	N/A	p.[E879K+R683L]+p.A1138D	missense	compound heterozygous	biallelic	PCH
		family	proband	154	China	Female	N/A	>100	goiter	DUOX2	N/A	p.R683L+p.[R683L+L1343F]	mulit-missense	compound heterozygous	biallelic	PCH
		family	proband	155	China	Male	N/A	78	normal	DUOX2	N/A	p.L579P+p.K530X	missense/nonsense	compound heterozygous	biallelic	PCH
Liu et al., 2015	Sanger sequencing	case		156	China	female	49	59.4	normal	DUOXA2	c.C78G	p.I26M	missense	heterozygous	monoallelic	TCH
		case		157	China	female	135.4	129.3	goiter	DUOXA2	c.C738G	p.Y246X	bi-nonsense	homozygous	biallelic	PCH
Satoh, Aso, Ogikubo, Yoshizawa-Ogasawara, & Saji, 2015	Sanger sequencing	family	proband	158	Japan	male	normal	N/A	normal	DUOX2 + TSHR	c.1349G>A+c.[3967G>A+4027C>T	p.R450H+p.[A1323T+L1343F]	mulit-missense	combination heterozygous mutations	biallelic	PCH
Yoshihiro Maruo et al., 2016		case		159	Japan	female	177.8	233	goiter	DUOX2	c.1435_1440delCTATCCinsAG+c.1883delA	p.L479SfsX2+p.K628RfsX10	bi-frameshift	compound Heterozygous	biallelic	TCH
		case		160	Japan	female	18.5	119	N/A	DUOX2	c.1435_1440delCTATCCinsAG+c.1883delA	p.L479SfsX2+p.K628RfsX10	bi-frameshift	compound Heterozygous	biallelic	TCH
		case	siblings	161	Japan	male	58.3	114	normal	DUOX2	c.2033A>G+c.4475G>A	p.H678R+p.R1492H	bi-missense	compound Heterozygous	biallelic	TCH
		case		162	Japan	male	71.8	59.4	normal	DUOX2	c.2033A>G+c.4475G>A	p.H678R+p.R1492H	bi-missense	compound Heterozygous	biallelic	TCH
		case	siblings	163	Japan	female	159.6	363.89	goiter	DUOX2	c.2654G>A+c.4027C>T	p.R885Q+p.L1343F	bi-missense	compound Heterozygous	biallelic	PCH
		case		164	Japan	female	210	406.28	goiter	DUOX2	c.2654G>A+c.4027C>T	p.R885Q+p.L1343F	bi-missense	compound Heterozygous	biallelic	PCH
		case	siblings	165	Japan	female	33	94	N/A	DUOX2	c.2654G>A+c.2843delG	p.R885Q+p.G948VfsX47	missense/frameshift	compound Heterozygous	biallelic	TCH
		case		166	Japan	female	45.5	145.24	normal	DUOX2	c.2654G>A+c.2843delG	p.R885Q+p.G948VfsX47	missense/frameshift	compound Heterozygous	biallelic	TCH
		case		167	Japan	female	16.7	41.95	normal	DUOX2	c.[2033A>G:3200T>C]+c.3478_3480delCTG	p.[H678R;L1067]+p.L1160del	mulit-missense/frameshift	compound Heterozygous	biallelic	TCH
		case	siblings	168	Japan	female	139.6	240	goiter	DUOX2	c.2033A>G+c.[343G>T:413C>T]	p.H678R+p.[D115Y:P138L]	mulit-missense	compound Heterozygous	biallelic	TCH
		case		169	Japan	female	26.7	99.7	goiter	DUOX2	c.2033A>G+c.3096G>C	p.H678R+p.K1032N	bi-missense	compound Heterozygous	biallelic	TCH
		case		170	Japan	male	19.2	31.53	normal	DUOX2	c.2033A>G+c.2335G>A	p.H678R+p.V779M	bi-missense	compound Heterozygous	biallelic	PCH
M. Tan et al., 2016	Sanger sequencing	case		171	China	male	14.76	86.06	goiter	DUOX2	c.1588A>T	p.K530X	bi-nonsense	homozygous	biallelic	TCH
		case		172	China	male	111.45	> 100.00	normal	DUOX2	c.1588A>T	p.K530X	bi-nonsense	homozygous	biallelic	TCH
		case		173	China	female	20.25	> 100.00	goiter	DUOX2	c.1588A>T	p.K530X	bi-nonsense	homozygous	biallelic	TCH
		case		174	China	male	18.74	45.3	goiter	DUOX2	c.244C>T+c.596delC	p.R82C+p.S199Wfs		compound Heterozygous	biallelic	TCH
		case		175	China	female	122.66	23.9	normal	DUOX2	c.1588A>T	p.K530X	bi-nonsense	homozygous	biallelic	PCH
		case		176	China	male	59.73	> 75.00	goiter	DUOX2	c.647–656del10ins15+IVS28+1G>T	p.Q216Lfs+NA	frameshift/splice site	compound Heterozygous	biallelic	TCH
		case		177	China	male	N/A	> 100	goiter	DUOX2	c.1883delA+c3329G>A	p.K628RfsX10 +p.R1110Q	missense/frameshift	compound Heterozygous	biallelic	TCH
		case		178	China	male	9.3	> 100.00	goiter	DUOX2	c.1588A>T+c.605–621del17	p.K530X+ p.Q202Rfs	nonsense/frameshift	compound Heterozygous	biallelic	TCH
		case		179	China	male	20.28	8.83	goiter	DUOX2	c.377–379delCCG+ c.3329G>A	p.A126Efs +p.R1110Q	missense/frameshift	compound Heterozygous	biallelic	TCH
		case		180	China	male	26.31	> 75.00	goiter	DUOX2	c.534G>T +IVS5-2A>G	IVS5-2A>G+p.W178C	missense/splice site	compound Heterozygous	biallelic	TCH
		case		181	China	female	12.07	38	goiter	DUOX2	c.1588A>T+c.3329G>A	p.K530X+p.R1110Q	missense/nonsense	compound Heterozygous	biallelic	TCH
		case		182	China	male	9.26	10.58	goiter	DUOX2	c.979G>T +c.3329G>A	p.E327X+p.R1110Q	missense/nonsense	compound Heterozygous	biallelic	TCH
		case		183	China	male	14.05	9.58	goiter	DUOX2	c.1588A>T	p.K530X	bi-nonsense	homozygous	biallelic	TCH
		case		184	China	male	128.68	> 100.00	goiter	DUOX2	c.3367G>A	p.A1123T	bi-missense	homozygous	biallelic	TCH
		case		185	China	male	57.83	23.4	goiter	DUOX2	c.647–656del10ins15+IVS28+1G>T	p.Q216Lfs	frameshift/splice site	compound heterozygous	biallelic	TCH
		case		186	China	female	51.09	> 75.00	goiter	DUOX2	c.2635G>A	p.E879K	missense	heterozygous	monoallelic	TCH
		case		187	China	female	27.9	> 100.00	goiter	DUOX2	c.477delC	p.P159fsX16	frameshift	heterozygous	monoallelic	TCH
		case		188	China	female	11.62	> 100.00	goiter	DUOX2	IVS28+1G>T	N/A	splice site	heterozygous	monoallelic	TCH
		case		189	China	female	9.17	13.92	goiter	DUOX2	c.2635G>A	p.E879K	missense	heterozygous	monoallelic	PCH
		case		190	China	female	87.81	> 75.00	goiter	DUOX2	c.1588A>T	p.K530X	nonsense	heterozygous	monoallelic	TCH
		case		191	China	male	19.47	> 100.00	goiter	DUOX2	c.605–621del17	p.Q202Rfs	frameshift	heterozygous	monoallelic	PCH
		case		192	China	female	81.19	24.1	normal	DUOX2	c.1588A>T	p.K530X	nonsense	heterozygous	monoallelic	PCH
		case		193	China	male	48.29	59.38	normal	DUOX2	c.1588A>T	p.K530X	nonsense	heterozygous	monoallelic	TCH
		case		194	China	female	33.93	> 100.00	goiter	DUOX2	c.602–603insG	p.G201fsX300	frameshift	heterozygous	monoallelic	TCH
		case		195	China	male	24.57	21.2	normal	DUOX2	c.1588A>T	p.K530X	nonsense	heterozygous	monoallelic	PCH
		case		196	China	male	14.86	> 100.00	goiter	DUOX2	c.3516–3531del16	p.G1172fsX13	frameshift	heterozygous	monoallelic	TCH
		case		197	China	male	66.51	> 100.00	goiter	DUOX2	c.1588A>T	p.K530X	nonsense	heterozygous	monoallelic	TCH
		case		198	China	female	19.58	93.66	goiter	DUOX2	c.1588A>T	p.K530X	nonsense	heterozygous	monoallelic	TCH
		case		199	China	female	22.4	> 100.00	goiter	DUOX2	c.1588A>T	p.K530X	nonsense	heterozygous	monoallelic	TCH
		case		200	China	male	52.69	> 100.00	goiter	DUOX2	c.1588A>T	p.K530X	nonsense	heterozygous	monoallelic	PCH
		case		201	China	male	48.76	> 100.00	goiter	DUOX2	c.2635G>A	p.E879K	missense	heterozygous	monoallelic	PCH
		case		202	China	female	18.67	> 100.00	goiter	DUOX2	IVS28+1G>T	N/A	splice site	heterozygous	monoallelic	PCH
		case		203	China	female	12.77	92.37	goiter	DUOX2	c.647–656del10ins15	p.Q216Lfs	frameshift	heterozygous	monoallelic	TCH
		case		204	China	male	9.23	> 100.00	goiter	DUOX2	c.1588A>T	p.K530X	nonsense	heterozygous	monoallelic	TCH
		case		205	China	male	27.06	42.09	goiter	DUOX2	IVS28+1G>T	N/A	splice site	heterozygous	monoallelic	TCH
		case		206	China	female	12.9	12.1	goiter	DUOX2	c.2303T>C	p.L768P	missense	heterozygous	monoallelic	PCH
		case		207	China	male	13.16	> 75.00	goiter	DUOX2	c.1588A>T	p.K530X	nonsense	heterozygous	monoallelic	TCH
		case		208	China	male	18.51	23.76	goiter	DUOX2	c.1588A>T	p.K530X	nonsense	heterozygous	monoallelic	PCH
		case		209	China	female	16.12	> 100.00	goiter	DUOX2	c.1588A>T	p.K530X	nonsense	heterozygous	monoallelic	TCH
		case		210	China	male	13.96	25.23	goiter	DUOX2	c.1588A>T	p.K530X	nonsense	heterozygous	monoallelic	TCH
		case		211	China	male	23.85	20.32	goiter	DUOX2	c.2635G>A	p.E879K	missense	heterozygous	monoallelic	PCH
		case		212	China	male	19.72	16.1	goiter	DUOX2	c3329G>A	p.R1110Q	missense	heterozygous	monoallelic	TCH
		case		213	China	male	17.17	85.08	goiter	DUOX2	c.596delC	p.S199Wfs	frameshift	heterozygous	monoallelic	TCH
		case		214	China	male	11.76	> 75.00	goiter	DUOX2	c.4000C>T	p.R1334W	missense	heterozygous	monoallelic	TCH
		case		215	China	male	27.69	> 75.00	normal	DUOX2	c.4176T>G	p.F1392L	missense	heterozygous	monoallelic	TCH
		case		216	China	female	42.13	> 75.00	goiter	DUOX2	IVS28+1G>T	N/A	splice site	heterozygous	monoallelic	TCH
		case		217	China	male	21.94	> 100.00	goiter	DUOX2	c.1588A>T	p.K530X	nonsense	heterozygous	monoallelic	TCH
		case		218	China	female	77.45	11	goiter	DUOX2	c3329G>A	p.R1110Q	missense	heterozygous	monoallelic	PCH
		case		219	China	male	35.29	> 75.00	goiter	DUOX2	c3329G>A	p.R1110Q	missense	heterozygous	monoallelic	TCH
		case		220	China	male	61.79	72.66	goiter	DUOX2	c.1588A>T	p.K530X	nonsense	heterozygous	monoallelic	TCH
Yoshizawa-Ogasawara et al., 2016	Sanger sequencing+ capture panel-based NGS	family	proband	221	Japan	male	100	131	normal	DUOX2	c.3329G > A+c.3450T > A	p.R1110Q+p.Y1180X	missense/nonsense	compound heterozygous	biallelic	TCH
			brother	222	Japan	male	> 10	17.8	normal	DUOX2+TPO	DUOX2c.3329G > A+c.3450T > A;TPO:c.1172G>T	DUOX2:p.R1110Q+Y1180X+TPO:p.R361L	mulit-missense/nonsense	combination heterozygous mutations	biallelic	TCH
		family	proband	223	Japan	male	> 70	486.6	normal	DUOX2+TPO	DUOX2: c.3478-3480del+ c.4000C > T;TPO: c.2737C > T	DUOX2: p.L1160del+p.R1334W;TPO: p.P883S	mulit-missense	combination heterozygous mutations	biallelic	TCH
Enacan et al., 2017	Sanger sequencing	family	proband	224	Argentina	female	32.5	32	N/A	DUOX2	c.1057_1058delTT+c.1271T>G	p.F353PfsX36orp.F353fsX388+p.Y425X	nonsense/frameshift	Compound Heterozygous	biallelic	TCH
			brother	225	Argentina	male	N/A	N/A	N/A	DUOX2	c.1057_1058delTT+c.1271T>G	p.F353PfsX36orp.F353fsX388+p.Y425X	nonsense/frameshift	Compound Heterozygous	biallelic	TCH
Huang et al., 2017	Sanger sequencing	case		226	China	female	35.3	>75	goiter	TPO	c．1784G>C+c.2268dupT	p.R595T+p.E757X	missense/nonsense	compound heterozygous	biallelic	PCH
		case		227	China	male	43.6	>75	goiter	TPO	c.2422delT+c.2395G>A	p.C808Afs+p.E799K	missense/frameshift	compound heterozygous	biallelic	PCH
		case		228	China	female	22.3	86	normal	DUOX2	c.2654G>A	p.R885Q	missense	heterozygous	monoallelic	PCH
		case		229	China	male	30.2	57.4	goiter	TPO	c.670-672delGAC+c.2268dupT	p.D224del +p.E757X	nonsense/frameshift	compound heterozygous	biallelic	PCH
		case		230	China	female	36.3	>75	goiter	TPO	c.2268dupT	p.E757X	nonsense	heterozygous	monoallelic	PCH
		case		231	China	male	52.7	>100	N/A	DUOX2	c.1588A>T	p.K530X	nonsense	heterozygous	monoallelic	PCH
		case		232	China	male	19.5	>100	goiter	DUOX2	c.605-621del17	N/A	frameshift	heterozygous	monoallelic	PCH
		case		233	China	female	11.3	35	normal	DUOXA2	c.738C>G	p.Y246X	nonsense	heterozygous	monoallelic	PCH
M.-Y. Tan et al., 2017	Sanger sequencing	case		234	China	male	72.6	>75.0	goiter	DUOXA2	c.738C>G	p.Y246X	bi-nonsense	homozygous	biallelic	TCH
		case		235	China	male	26.2	33.4	normal	DUOXA2	c.738C>G	p.Y246X	bi-nonsense	homozygous	biallelic	PCH
		case		236	China	male	25.8	16.3	goiter	DUOXA2	c.413-414insA	p.Y138X	frameshift	Heterozygous	monoallelic	TCH
		case		237	China	female	11.3	>75.0	goiter	DUOXA2	c.413-414insA	p.Y138X	frameshift	Heterozygous	monoallelic	TCH
		case		238	China	male	92.5	39.3	normal	DUOXA2	c.235G>C	p.G79R	missense	Heterozygous	monoallelic	TCH
Hwang, Jang, & Yu, 2018		family	proband	239	China	male	N/A	N/A	N/A	DUOX2	c.1462G>A+c.2444T>C	p.Arg→Gly+p.Pro→Leu	bi-missense	Compound Heterozygous	biallelic	PCH
Liu et al., 2018	Sanger sequencing	case		240	China	male	187.6	218	goiter	DUOX2	c.1060C>T	p.R354W	missense	heterozygous	monoallelic	TCH
		case		241	China	female	141.5	186.3	goiter	DUOX2	c.3616G>A	p.A1206T	missense	heterozygous	monoallelic	TCH

## Sheet: References of Supplement Table1
1. Biebermann H, Schoneberg T, Krude H, Schultz G, Gudermann T, Gruters A. Mutations of the human thyrotropin receptor gene causing thyroid hypoplasia and persistent congenital hypothyroidism. The Journal of clinical endocrinology and metabolism. 1997;82(10):3471-3480. 2. Macchia PE, Lapi P, Krude H, Pirro MT, Missero C, Chiovato L, Souabni A, Baserga M, Tassi V, Pinchera A, Fenzi G, Gruters A, B…
